# Supplementary material for: Ancestry deconvolution and partial polygenic score can improve susceptibility predictions in recently admixed individuals
Source: Nat Commun. 2020 Apr 2;11:1628. doi: 10.1038/s41467-020-15464-w (PMC7118071; doi:10.1038/s41467-020-15464-w)
Supplement: Supplementary file 3 — Supplementary Data 1 [file 41467_2020_15464_MOESM3_ESM.xlsx]

## Sheet: Sheet1
Supplementary Data 1. Sample sizes, P-values and test statistics for population-wide PS and aspPS
Trait	Sample set	aspPS	Sample size	Directional bias	Alternative	W statistic	P-value
BC	ASW	AFR aspPS	48	2.80222	greater	1014	1.18495e-07
BC	ASW	EUR aspPS	25	2.80222	less	8	0.0048581
BC	EGYPT	AFR aspPS	81	1.8732	greater	1561	0.000249916
BC	EGYPT	EUR aspPS	100	1.8732	less	1102	1.37841e-06
BC	ETHIOPIA	AFR aspPS	96	2.74344	greater	3888	1.20965e-09
BC	ETHIOPIA	EUR aspPS	96	2.74344	less	821	3.08597e-08
BMI	ASW	AFR aspPS	48	0.623044	greater	663	0.091283
BMI	ASW	EUR aspPS	25	0.623044	less	20	0.133201
BMI	EGYPT	AFR aspPS	84	0.0144513	greater	1698	0.0156954
BMI	EGYPT	EUR aspPS	100	0.0144513	less	1869	0.0172845
BMI	ETHIOPIA	AFR aspPS	96	0.0309772	greater	3057	0.000944183
BMI	ETHIOPIA	EUR aspPS	96	0.0309772	less	1349	0.000434643
height	ASW	AFR aspPS	48	1.02288	greater	580	0.0992246
height	ASW	EUR aspPS	25	1.02288	less	40	0.363384
height	EGYPT	AFR aspPS	80	0.283187	greater	1343	0.0388296
height	EGYPT	EUR aspPS	100	0.283187	less	1458	0.000122719
height	ETHIOPIA	AFR aspPS	96	0.782754	greater	3228	8.76868e-05
height	ETHIOPIA	EUR aspPS	96	0.782754	less	1115	1.26485e-05
T2D	ASW	AFR aspPS	48	7.1187	greater	1125	3.55271e-14
T2D	ASW	EUR aspPS	25	7.1187	less	0	6.10352e-05
T2D	EGYPT	AFR aspPS	81	3.16265	greater	2277	5.9918e-13
T2D	EGYPT	EUR aspPS	100	3.16265	less	46	1.16366e-17
T2D	ETHIOPIA	AFR aspPS	96	5.95979	greater	4464	1.99904e-17
T2D	ETHIOPIA	EUR aspPS	96	5.95979	less	2	2.06437e-17
all	ASW	total PS	49	-	-	-	-
all	CEU	total PS	91	-	-	-	-
all	CHB	total PS	83	-	-	-	-
all	EGYPT	total PS	100	-	-	-	-
all	ETHIOPIA	total PS	96	-	-	-	-
all	GUMUZ	total PS	24	-	-	-	-
all	IBS	total PS	49	-	-	-	-
all	LWK	total PS	83	-	-	-	-
all	TSI	total PS	100	-	-	-	-
all	YRI	total PS	84	-	-	-	-
BMI	UK EURAFR	AFR aspPS	4469	0.677761	greater	6362337	8.92283e-119
BMI	UK EURAFR	EUR aspPS	3715	0.677761	less	1180101	2.47425e-124
BMI	UK EUREAS	EAS aspPS	394	0.00861836	greater	20949	2.47577e-05
BMI	UK EUREAS	EUR aspPS	602	0.00861836	less	59596	6.03799e-11
BMI	UK EUREASAFR	AFR aspPS	206	0.461344	greater	9866	2.64474e-05
BMI	UK EUREASAFR	EAS aspPS	124	0.461344	greater	1095	0.357754
BMI	UK EUREASAFR	EUR aspPS	219	0.461344	less	4386	4.70957e-11
BMI_BBJ	UK EURAFR	AFR aspPS	4477	0.486796	greater	5079184	1.41572e-11
BMI_BBJ	UK EURAFR	EUR aspPS	3730	0.486796	greater	2.12472e+06	1
BMI_BBJ	UK EUREAS	EAS aspPS	397	0.163983	less	12801	0.0076142
BMI_BBJ	UK EUREAS	EUR aspPS	602	0.163983	greater	83373	0.691277
BMI_BBJ	UK EUREASAFR	AFR aspPS	208	0.383795	greater	9588	0.00245933
BMI_BBJ	UK EUREASAFR	EAS aspPS	126	0.383795	less	1080	0.285966
BMI_BBJ	UK EUREASAFR	EUR aspPS	219	0.383795	greater	7328	0.998275
height	UK EURAFR	AFR aspPS	4478	-0.320254	less	4.08094e+06	1.68517e-08
height	UK EURAFR	EUR aspPS	3733	-0.320254	greater	2675390	2.68509e-10
height	UK EUREAS	EAS aspPS	399	0.0198145	greater	15586	0.578317
height	UK EUREAS	EUR aspPS	602	0.0198145	less	86432	0.59896
height	UK EUREASAFR	AFR aspPS	208	-0.247364	less	6735	0.115559
height	UK EUREASAFR	EAS aspPS	127	-0.247364	less	904	0.647795
height	UK EUREASAFR	EUR aspPS	220	-0.247364	greater	10538	0.163299
height_BBJ	UK EURAFR	AFR aspPS	4569	0.955256	greater	6912194	5.40562e-151
height_BBJ	UK EURAFR	EUR aspPS	3733	0.955256	greater	1408440	1
height_BBJ	UK EUREAS	EAS aspPS	406	0.126231	less	18383	0.72886
height_BBJ	UK EUREAS	EUR aspPS	604	0.126231	greater	88739	0.352696
height_BBJ	UK EUREASAFR	AFR aspPS	214	0.420837	greater	12727	5.40226e-08
height_BBJ	UK EUREASAFR	EAS aspPS	130	0.420837	less	722	0.00295517
height_BBJ	UK EUREASAFR	EUR aspPS	220	0.420837	greater	8491	0.928127
all	UK AFR	total PS	4093	-	-	-	-
all	UK EAS	total PS	2168	-	-	-	-
all	UK EUR	total PS	5000	-	-	-	-
all	UK EURAFR	total PS	4930	-	-	-	-
all	UK EUREAS	total PS	618	-	-	-	-
all	UK EUREASAFR	total PS	245	-	-	-	-
all	UK FAREUR	total PS	5000	-	-	-	-
